# Supplementary material for: Serum extracellular vesicular miR-21-5p is a predictor of the prognosis in idiopathic pulmonary fibrosis
Source: Respir Res. 2016 Sep 5;17(1):110. doi: 10.1186/s12931-016-0427-3 (PMC5011900; doi:10.1186/s12931-016-0427-3)
Supplement: Additional file 2: — The full Ct dataset corresponding to mouse microRNA PCR array data. (XLSX 20 kb) [file 12931_2016_427_MOESM2_ESM.xlsx]

## Sheet: Ct
NAME	Control	Control	Control	BLM-7d	BLM-7d	BLM-7d	BLM-14d	BLM-14d	BLM-14d	BLM-28d	BLM-28d	BLM-28d
let-7a-5p	25.4481	24.0685	25.541	24.6472	23.9847	25.8405	25.1095	23.531	25.445	25.9197	26.1227	27.0014
let-7c-5p	24.8155	25.4808	25.4771	24.9057	26.0454	25.0077	23.385	22.7441	25.0399	24.846	25.4319	26.9353
miR-1a-3p	30.5755	29.0024	30.974	25.5637	24.4902	24.9164	30.5976	29.3744	30.1826	26.5514	27.582	28.0328
miR-7a-5p	28.8911	30.4672	31.3252	29.5673	28.1262	27.6703	29.7786	28.9909	27.4014	29.4083	28.8826	31.3907
miR-9-5p	34.1025	34.9241	33.7284	34.5448	34.2373	34.722	33.0184	33.3394	33.14	33.9754	35.8695	36.2449
miR-10a-5p	30.0577	27.2802	30.0399	26.7954	26.6668	29.0241	26.986	28.3922	27.1105	26.353	26.3362	29.156
miR-10b-5p	27.5549	28.0769	28.1862	29.8602	29.3037	29.3766	28.1393	28.1112	26.7123	28.3752	28.3282	30.2476
miR-15a-5p	23.9788	25.8926	24.0913	26.2433	25.035	25.7874	23.7383	25.2359	25.1371	23.8394	23.8624	26.6756
miR-15b-5p	22.9703	23.6701	22.3445	24.7681	24.4708	22.6756	23.1161	21.1932	22.0036	23.8674	22.5541	25.3721
miR-16-5p	18.9818	18.5034	21.1813	20.7345	20.7008	19.8961	16.951	18.8111	18.2109	19.0818	20.9708	21.4652
miR-17-3p	29.8016	27.6593	30.0943	25.9528	25.8761	26.5734	27.9924	28.4136	26.9503	29.567	28.2391	29.6237
miR-17-5p	21.6513	23.4355	22.5951	24.0085	21.7388	24.0558	22.7495	20.0641	22.1278	23.5723	24.8383	24.991
miR-18a-5p	26.4861	24.1753	25.5211	26.0544	23.8537	25.2259	23.36	23.5574	24.9697	24.6051	25.5258	27.5333
miR-19a-3p	24.9913	24.6436	24.7616	23.5284	23.2602	23.1091	23.6944	23.2507	23.2965	24.9257	24.6787	24.9257
miR-19b-3p	24.8594	24.5886	24.554	23.4071	23.2113	22.9416	23.5185	23.0815	23.2469	24.981	24.9703	24.981
miR-20a-5p	21.3885	23.1743	23.6617	23.2948	22.355	22.8276	21.4703	21.2355	22.5571	24.5922	24.5478	24.6836
miR-21a-5p	22.3765	21.886	22.3084	19.7336	19.6448	19.4189	19.7908	19.3644	19.3388	20.4223	20.3132	20.4223
miR-22-3p	23.8975	23.8568	23.583	22.7922	22.7517	22.3567	22.6322	22.5517	22.2785	24.3348	23.9889	24.3348
miR-23a-3p	22.6343	22.5575	23.211	22.8374	22.0677	23.4446	22.0251	21.6677	22.1115	20.7219	20.5978	23.3286
miR-24-3p	23.3604	23.8027	23.6286	22.8522	22.5508	23.9968	21.0717	20.2864	21.9605	21.861	20.9941	23.8046
miR-25-3p	22.7682	22.9183	22.816	21.9693	22.1486	23.305	20.1345	22.0331	20.5624	21.453	22.0376	24.1005
miR-26a-5p	25.899	26.5829	26.1136	25.6322	26.6326	25.1198	25.8255	24.0813	25.3697	26.1458	27.8413	27.9857
miR-26b-5p	23.3914	23.4786	24.4868	28.2905	25.8332	26.2094	24.0833	22.3567	23.3563	25.4611	24.8392	27.2388
miR-27a-3p	21.1462	23.6339	21.213	21.1057	23.0728	23.4261	22.3758	21.1536	21.7886	22.7818	22.4309	23.9193
miR-29a-3p	21.6504	23.0908	20.9021	22.1613	22.0066	20.6229	22.4427	20.0053	21.1166	22.6167	24.2816	24.6919
miR-30d-5p	24.7565	26.0853	25.8305	24.28	26.6602	25.3764	25.3358	25.1874	23.5754	24.7737	26.569	27.2242
miR-30e-5p	24.6136	23.2093	22.2535	23.8773	25.6104	25.9314	21.9543	22.7507	20.8561	24.6077	23.0789	25.1548
miR-31-5p	31.439	30.6404	28.9058	29.5341	26.8697	28.3957	27.5981	28.7501	29.4013	31.0352	29.6786	31.6406
miR-34a-5p	29.6995	27.7273	29.8343	26.1766	27.8836	26.4094	26.7568	27.1814	26.7869	27.9869	27.1389	29.0135
miR-34c-5p	34.3359	34.4205	34.0962	32.9221	31.2346	33.1243	33.1985	33.2157	32.5264	32.0578	34.5389	34.6313
miR-92a-3p	22.4511	22.7148	22.7161	24.2776	22.7672	24.0624	22.6075	20.335	22.5171	23.1234	22.1656	24.2214
miR-93-5p	22.5126	24.298	24.1588	24.72	22.622	23.7067	19.9567	21.1795	21.014	23.0274	23.9718	24.5214
miR-96-5p	37.2238	37.2289	35.3284	36.6446	34.5931	37.1664	37.9011	37.2659	37.8147	Undetermined	Undetermined	Undetermined
miR-100-5p	29.1334	28.915	29.2407	28.1359	26.4915	28.2939	27.539	27.0721	28.6364	28.3851	26.7908	28.8638
miR-103-3p	27.1666	27.3622	25.4289	25.59	26.8272	25.9669	26.033	27.2113	25.9096	28.2485	26.9403	29.3045
miR-106a-5p	22.6344	24.2921	23.9952	23.8039	23.3866	24.6478	21.5314	22.6024	22.1639	23.4763	22.5417	25.3982
miR-106b-5p	24.6351	24.2931	24.2244	23.3965	23.1391	23.2591	23.1955	23.0941	23.1477	24.7361	24.6296	24.7361
miR-107-3p	31.3985	30.3901	31.8015	27.9586	27.3603	28.2289	30.6802	29.8888	30.0142	31.7586	30.7025	31.8111
miR-122-5p	27.3663	26.8986	27.1497	25.914	25.7284	25.7541	25.9707	25.7169	25.7864	25.4139	25.1422	25.4139
miR-124-3p	32.4216	31.7612	32.6622	31.2797	31.3355	30.1966	29.5755	29.7812	29.1521	31.3137	30.521	32.5077
miR-125b-5p	27.8437	27.6054	27.3461	28.5985	28.5881	28.318	26.7441	26.662	26.6121	27.1185	27.0656	27.1185
miR-126a-3p	24.8821	25.0185	24.434	26.7237	24.4868	25.4957	22.0575	22.9281	22.5786	23.9356	23.4923	25.9645
miR-128-3p	26.3919	23.8598	24.6875	24.0362	24.0198	26.728	23.1392	25.3514	22.9667	26.1473	25.5817	27.386
miR-130b-3p	28.9741	28.5872	28.4931	26.64	26.3507	26.5707	27.332	26.9532	26.9507	29.4045	29.1027	29.4045
miR-133a-3p	33.0842	33.0503	32.3114	28.912	28.2126	29.1678	30.6007	32.3383	30.6615	28.4392	29.9013	30.5698
miR-133b-3p	35.3016	33.6751	34.4499	29.2952	29.3368	29.9828	33.5099	32.7225	34.4001	29.4202	29.2121	31.6417
miR-134-5p	28.8408	28.4741	28.4823	27.1475	26.7207	27.0271	27.3075	27.1149	27.1927	29.1838	29.0008	29.1838
miR-141-3p	31.8965	31.7804	31.4469	28.1058	27.2902	28.9082	30.2283	28.2827	30.5752	29.9846	30.6787	30.7208
miR-143-3p	26.2371	24.684	25.5003	27.9738	26.995	27.6051	24.8583	23.9793	25.3263	25.4292	24.4209	26.988
miR-145a-5p	24.2056	25.0164	27.0522	26.0925	27.4531	26.1259	25.6884	23.4394	23.2717	26.4036	26.4683	27.4409
miR-146a-5p	26.467	25.8458	27.0167	28.8296	27.1423	29.1569	24.3776	26.1366	26.7403	27.4252	25.5151	27.9125
miR-148a-3p	26.7159	25.0597	26.5326	26.5309	26.3387	26.0006	22.8751	25.6862	25.1585	25.1157	25.0005	27.2338
miR-150-5p	23.868	24.6747	23.005	23.5789	26.1722	25.3972	22.5496	23.5545	24.3672	24.0951	25.1012	25.6961
miR-155-5p	29.6013	29.3363	29.4195	28.0765	27.6498	27.6915	27.8393	27.7628	27.4692	27.9705	27.8879	27.9705
miR-181a-5p	28.7133	28.5757	27.7482	26.732	27.8404	27.0336	29.4474	30.2569	29.3494	29.2917	30.9111	31.3953
miR-181b-5p	28.7062	28.6989	28.6264	26.6085	28.533	27.0408	26.8932	26.1109	27.9077	30.7033	29.0842	30.7458
miR-184-3p	36.0678	35.1206	36.2397	37.0559	35.922	36.9776	34.9733	33.2931	32.3199	33.5807	35.8145	36.135
miR-191-5p	22.372	23.6698	23.7462	22.7287	22.0317	21.2259	22.7265	21.2615	22.2222	23.4908	22.0841	25.0704
miR-192-5p	26.9723	25.872	26.1931	25.2017	26.4639	27.7943	24.7066	26.4533	26.0095	25.6997	27.3273	27.4948
miR-193a-3p	33.1633	31.7627	31.0102	25.6697	27.8003	27.0061	30.6892	30.0317	28.7178	28.1662	28.2371	29.5994
miR-195a-5p	19.2499	21.8079	19.8016	19.2701	19.8682	20.9314	20.481	18.6375	20.0988	19.8942	21.5601	21.9811
miR-196a-5p	32.3313	33.1402	31.6544	32.6173	31.3992	31.7468	33.3732	31.0553	33.684	31.9754	31.9713	33.4329
miR-199a-5p	32.1122	31.8371	32.7179	29.7694	29.8485	31.7563	31.7077	32.5069	31.9003	30.5122	30.2634	32.3414
miR-200a-3p	29.9873	29.3235	30.5826	28.9307	27.9142	28.5286	29.5294	27.2968	30.0971	28.9212	27.9452	29.5638
miR-200b-3p	29.0667	28.0733	29.9674	27.2437	27.0221	28.2587	29.1359	28.4629	28.5645	28.7456	28.1004	29.3247
miR-200c-3p	29.661	29.5789	31.3176	28.665	28.3206	29.9868	29.6194	27.5429	28.4271	29.206	29.5333	30.8906
miR-203-3p	27.301	26.8198	25.9653	28.7011	27.345	26.4151	28.062	26.3701	27.6995	27.7302	28.9164	28.9247
miR-204-5p	32.8291	34.7997	31.9043	31.5778	32.0952	32.1173	32.8474	32.4049	31.4068	31.1172	31.5082	33.6314
miR-205-5p	27.7606	27.4361	27.3827	28.3026	28.1779	28.2201	28.134	27.7056	27.7484	26.4337	25.934	26.4337
miR-206-3p	33.2233	32.0042	33.5563	28.9838	30.5816	30.1428	32.4111	30.7231	32.8839	30.7219	30.3317	31.9493
miR-210-3p	26.9149	26.0311	26.5789	26.9197	27.2724	26.5023	26.0457	26.1311	25.9939	27.7897	26.4843	28.0866
miR-211-5p	34.8114	33.1951	33.7604	31.5901	32.1901	33.3107	33.0583	33.5608	31.7569	34.0475	34.2683	34.2831
miR-214-3p	28.314	29.1582	29.3984	29.525	27.2594	27.4754	28.4547	29.7793	28.5114	27.4604	27.5563	27.9905
miR-215-5p	25.2954	26.0876	27.1712	28.5138	27.9031	28.2897	25.8359	24.1758	24.9171	27.7375	27.5376	28.5622
miR-221-3p	28.1541	28.0805	27.6962	26.8629	26.5908	26.6025	26.6789	26.3877	26.2535	28.4308	28.2668	28.4308
miR-222-3p	25.5299	25.3971	26.4012	26.5698	26.2818	25.6217	23.9533	23.4201	24.0735	26.0602	25.1572	27.2188
miR-223-3p	24.5468	24.2995	22.399	24.3595	22.5826	24.3473	23.6318	21.1891	21.8664	23.5447	25.1523	25.9265
miR-224-5p	32.9528	32.0237	31.4756	31.5822	28.9593	30.3086	30.0105	31.9835	31.5946	31.0679	31.3977	31.744
miR-296-5p	29.812	29.0264	31.69	26.7974	24.6625	25.0447	26.235	27.6796	27.3034	27.394	28.4483	30.0435
miR-375-3p	28.0339	27.9011	28.8934	28.283	29.1324	29.4189	25.3274	26.2987	25.0806	26.4342	28.4443	28.9722
miR-376c-3p	33.1621	33.314	30.932	31.3914	30.2422	29.0192	31.393	31.3554	32.1122	28.5096	27.8392	30.5237
miR-423-5p	28.7886	28.3978	28.3281	27.7337	27.2803	27.4047	27.4668	27.3072	27.1085	28.7423	28.7129	28.7423
miR-499-5p	35.0677	34.7108	32.7357	31.3603	32.6957	33.3755	32.8972	31.2919	32.4016	31.9518	32.4314	33.3295
miR-574-3p	29.0346	28.5967	28.8424	29.948	29.8289	29.6738	27.7375	27.341	27.5687	28.2554	28.2152	28.2554
cel-miR-39-3p	13.9956	14.1341	13.7771	14.7757	14.894	14.583	13.5848	13.684	13.4663	14.4127	14.5	14.3312
cel-miR-39-3p	13.7999	13.8614	13.8184	15.0312	15.1129	15.0239	13.3795	13.4802	13.298	14.4344	14.5471	14.3159
